# Supplementary material for: Accuracy of a patient-specific 3D-printed drill guide for placement of bicortical screws in atlantoaxial ventral stabilization in dogs
Source: PLoS One. 2022 Aug 1;17(8):e0272336. doi: 10.1371/journal.pone.0272336 (PMC9342780; doi:10.1371/journal.pone.0272336)
Supplement: S1 File — (XLSX) [file pone.0272336.s001.xlsx]

## Sheet: result
Control group	2,3,5,8,9,12		Guide group	1,4,6,7,10,11
<Table1>	Zdichavsky modified classification
Grade 1	the screw was fully contained within the pedicle and vertebral body
Grade 2a	penetration of the medial pedicle wall
Grade 2b	the screw was entirely medial to the pedicle wall
Grade 3a	lateral breaching of the screws occurred, partial intrusion into the C1 transverse foramen, and partial breach of the C2 lateral cortex or the C2 vertebral foramen
Grade 3b	lateral breaching of the screws occurred, full intrusion into the C1 transverse foramen, and full breach of the C2 lateral cortex or the C2 vertebral foramen
	C1 left	C1 right	C2 Cr left	C2 Cr right	C2 Cd left	C2 Cd right
Study1	Grade 1	Grade 1	Grade 1	Grade 1	Grade 1	Grade 1
Study2	Grade 2b	Grade 2b	Grade 1	Grade 2a	Grade 3a	Grade 1
Study3	Grade 2a	Grade 1	Grade 1	Grade 1	Grade 1	Grade 2b
Study4	Grade 1	Grade 1	Grade 1	Grade 1	Grade 3b	Grade 1
Study5	Grade 1	Grade 2a	Grade 1	Grade 2a	Grade 1	Grade 1
Study6	Grade 1	Grade 1	Grade 1	Grade 1	Grade 1	Grade 3a
Study7	Grade 1	Grade 1	Grade 1	Grade 1	Grade 3a	Grade 1
Study8	Grade 1	Grade 1	Grade 1	Grade 2a	Grade 3b	Grade 3a
Study9	Grade 2b	Grade 2a	Grade 1	Grade 1	Grade 1	Grade 1
Study10	Grade 1	Grade 1	Grade 1	Grade 1	Grade 1	Grade 1
Study11	Grade 1	Grade 1	Grade 1	Grade 1	Grade 1	Grade 1
Study12	Grade 2a	Grade 1	Grade 1	Grade 2a	Grade 3a	Grade 1
	Grade 1	Grade 2a	Grade 2b	Grade 3a	Grade 3b
Control group	20	8	4	3	1	36
Guide group	33	0	0	2	1	36
