# Supplementary material for: Accuracy of a patient-specific 3D-printed drill guide for placement of bicortical screws in atlantoaxial ventral stabilization in dogs
Source: PLoS One. 2022 Aug 1;17(8):e0272336. doi: 10.1371/journal.pone.0272336 (PMC9342780; doi:10.1371/journal.pone.0272336)
Supplement: S2 File — (XLSX) [file pone.0272336.s002.xlsx]

## Sheet: result
Control group	2,3,5,8,9,12		Guide group	1,4,6,7,10,11
<Table 2>	Inserted screw angle
C1	lateral 20(transverse projection)			caudal 10(sagittal projection)
C2 Cr	lateral 45(dorsal projection)			ventral 35(sagittal projection)
C2 Cd	cranial 1(sagittal projection)			lateral 29(transverse projection)
	C1 left	C1 right	C2 Cr left	C2 Cr right	C2 Cd left	C2 Cd right
Study 1	20.23/14.42	20.36/14.77	40.39/37.79	34.9/36.52	3.7/27.71	4.35/27.20
Study 2	19.15/8.34	7.16/21.04	32.47/17.29	35.36/19.39	9.87/33.99	8.87/30.21
Study 3	7.73/9.15	11.17/25.34	18.67/38.92	33.21/70.23	1.81/16.63	7.12/15.59
Study 4	14.91/0.67	22.8/3.26	34.32/26.08	29.39/27.21	5.40/30.07	1.75/32.01
Study 5	23.43/7.82	10.83/4.62	39.77/27.78	32.94/25.43	9.50/26.11	4.93/25.11
Study 6	21.78/9.08	21.11/7.64	24.96/23.24	28.21/29.20	1.74/23.56	0.70/35.55
Study 7	18.49/3.54	21.51/11.57	31.68/35.08	31.88/39.96	2.28/29.79	4.92/29.73
Study 8	19.65/1.92	18.58/3.70	29.06/35.02	27.23/48.92	5.55/34.49	0.47/27.79
Study 9	7.09/12.68	10.49/3.53	20.42/43.49	24.68/49.08	3.48/34.65	2.97/24.44
Study 10	20.07/5.45	18.62/13.12	45.60/19.38	38.01/32.5	4.21/24.25	2.13/39.53
Study 11	27.77/6.54	27.17/1.11	35.63/33.10	30.66/35.61	9.49/40.81	10.66/30.86
Study 12	28.44/9.71	22.34/4.80	25.63/38.15	16.71/33.86	1.63/31.42	18.86/24.87

## Sheet: CT length
Case Number	Screw Position	Left	Right	Screw size
YY study 1	C1	12.44	11.46	2.4
	C2 cranial	6.88	6.01	2.4
	C2 caudal	9.02	8.49	2
YY study 2	C1	11.86	11.88	1.2
	C2 cranial	6.34	6	1.2
	C2 caudal	7.45	7.89	1.2
YY study 3	C1	10.4	10.55	1.5
	C2 cranial	7.5	7.91	1.5
	C2 caudal	7.49	9.16	1.2
YY study 4	C1	9.93	10.19	2
	C2 cranial	6.94	7.7	2
	C2 caudal	8.3	8.15	2
YY study 5	C1	8.78	9.45	2
	C2 cranial	7.61	7.95	2
	C2 caudal	7.43	8	1.5
YY study 6	C1	10.55	11.11	1.5
	C2 cranial	7.25	6.78	1.5
	C2 caudal	7.24	7.54	1.5
YY study 7	C1	11.59	10.77	2
	C2 cranial	7.48	7.48	2
	C2 caudal	8.91	9.39	2
YY study 8	C1	11.03	11.36	2
	C2 cranial	8.16	8.59	2
	C2 caudal	8.08	8.97	1.5
YY study 9	C1	11.01	13.03	2
	C2 cranial	8.02	7.95	2
	C2 caudal	9.63	10.13	1.5
YY study 10	C1	10.67	10.04	2.4
	C2 cranial	6.45	6.15	2.4
	C2 caudal	10.16	9.2	2
YY study 11	C1	9.11	9.47	1.5
	C2 cranial	6.45	6.25	1.5
	C2 caudal	7.34	6.73	1.5
YY study 12	C1	11.91	13.38	2.4
	C2 cranial	7.36	7.49	2.4
	C2 caudal	7.4	7.91	2

## Sheet: bonemodel length
Case Number	Screw Position	Left	Right	Screw size	bone left(depth length)	bone right(depth length)	CT length +3		PMMA length
YY study 1	C1	16	16	2.4	18(15)	18(15)	15.44	14.46	3	4
	C2 cranial	10	10	2.4	10(7)	10(7)	9.88	9.01	3	4
	C2 caudal	12	12	2	12(9)	12(9)	12.02	11.49	3	3
YY study 2	C1	16	16	1.2	18(14)	20(16)	14.86	14.88	4	4
	C2 cranial	10	9	1.2	9(6)	12(8)	9.34	9	3	3
	C2 caudal	12	12	1.2	12(9)	12(9)	10.45	10.89	4	4
YY study 3	C1	14	14	1.5	16(13)	18(15)	13.4	13.55	3	3
	C2 cranial	12	12	1.5	8(5)	10(6)	10.5	10.91	4	4
	C2 caudal	12	12	1.2	10(6)	14(10)	10.49	12.16	4	3
YY study 4	C1	14	14	2	14(11)	16(13)	12.93	13.19	4	3
	C2 cranial	10	12	2	10(7)	10(7)	9.94	10.7	3	4
	C2 caudal	12	12	2	10(6)	12(8)	11.3	11.15	3	3
YY study 5	C1	12	14	2	14(10)	16(13)	11.78	12.45	3	4
	C2 cranial	12	12	2	12(9)	12(8)	10.61	10.95	4	4
	C2 caudal	12	12	1.5	12(9)	16(13)	10.43	11	4	4
YY study 6	C1	14	14	1.5	14(11)	18(14)	13.55	14.11	3	3
	C2 cranial	12	10	1.5	10(6)	10(7)	10.25	9.78	4	3
	C2 caudal	12	12	1.5	12(9)	12(8)	10.24	10.54	4	4
YY study 7	C1	16	14	2	20(16)	20(16)	14.59	13.77	4	3
	C2 cranial	12	12	2	12(8)	14(10)	10.48	10.48	4	4
	C2 caudal	12	14	2	12(9)	16(12)	11.91	12.39	3	4
YY study 8	C1	14	16	2	18(14)	18(14)	14.03	14.36	3	4
	C2 cranial	12	12	2	10(7)	12(8)	11.16	11.59	3	3
	C2 caudal	12	12	1.5	16(12)	14(10)	11.08	11.97	3	3
YY study 9	C1	14	16	2	18(15)	18(15)	14.01	16.03	3	3
	C2 cranial	12	12	2	8(5)	8(5)	11.02	10.95	4	4
	C2 caudal	14	14	1.5	12(8))	12(9)	12.63	13.13	4	3
YY study 10	C1	14	14	2.4	18(15)	18(14)	13.67	13.04	3	3
	C2 cranial	10	10	2.4	10(7)	12(9)	9.45	9.15	3	3
	C2 caudal	14	14	2	12(8)	12(8)	13.16	12.2	3	4
YY study 11	C1	14	14	1.5	14(10)	16(13)	12.11	12.47	4	4
	C2 cranial	10	10	1.5	10(7)	12(8)	9.45	9.25	3	3
	C2 caudal	12	10	1.5	10(7)	10(7)	10.34	9.73	4	3
YY study 12	C1	16	18	2.4	18(14)	18(15)	14.91	16.38	4	4
	C2 cranial	12	12	2.4	12(8)	12(9)	10.36	10.49	4	4
	C2 caudal	12	12	2	12(9)	14(11)	10.4	10.91	4	4

## Sheet: cadaver length
Case Number	Screw Position	Left	Right	Screw size	bone left(depth length)	bone right(depth length)	CT length +3		PMMA length
YY study 1	C1	16	16	2.4	18(15)	18(15)	15.44	14.46	3	4
	C2 cranial	10	10	2.4	10(7)	10(7)	9.88	9.01	3	4
	C2 caudal	12	12	2	12(9)	12(9)	12.02	11.49	3	3
YY study 2	C1	16	16	1.2	18(14)	20(16)	14.86	14.88	4	4
	C2 cranial	10	9	1.2	9(6)	12(8)	9.34	9	3	3
	C2 caudal	12	12	1.2	12(9)	12(9)	10.45	10.89	4	4
YY study 3	C1	14	14	1.5	16(13)	18(15)	13.4	13.55	3	3
	C2 cranial	12	12	1.5	8(5)	10(6)	10.5	10.91	4	4
	C2 caudal	12	12	1.2	10(6)	14(10)	10.49	12.16	4	3
YY study 4	C1	14	14	2	14(11)	16(13)	12.93	13.19	4	3
	C2 cranial	10	12	2	10(7)	10(7)	9.94	10.7	3	4
	C2 caudal	12	12	2	10(6)	12(8)	11.3	11.15	3	3
YY study 5	C1	12	14	2	14(10)	16(13)	11.78	12.45	3	4
	C2 cranial	12	12	2	12(9)	12(8)	10.61	10.95	4	4
	C2 caudal	12	12	1.5	12(9)	14(10)	10.43	11	4	4
YY study 6	C1	14	14	1.5	14(11)	18(14)	13.55	14.11	3	3
	C2 cranial	12	10	1.5	10(6)	10(7)	10.25	9.78	4	3
	C2 caudal	12	12	1.5	12(9)	12(8)	10.24	10.54	4	4
YY study 7	C1	16	14	2	20(16)	20(16)	14.59	13.77	4	3
	C2 cranial	12	12	2	12(8)	12(8)	10.48	10.48	4	4
	C2 caudal	12	14	2	8(4)	8(4)	11.91	12.39	3	4
YY study 8	C1	14	16	2	18(14)	18(14)	14.03	14.36	3	4
	C2 cranial	12	12	2	10(7)	12(8)	11.16	11.59	3	3
	C2 caudal	12	12	1.5	8(4)	10(7)	11.08	11.97	3	3
YY study 9	C1	14	16	2	18(15)	18(15)	14.01	16.03	3	3
	C2 cranial	12	12	2	10(6)	12(8)	11.02	10.95	4	4
	C2 caudal	14	14	1.5	10(6)	12(9)	12.63	13.13	4	3
YY study 10	C1	14	14	2.4	18(15)	18(14)	13.67	13.04	3	3
	C2 cranial	10	10	2.4	10(7)	10(6)	9.45	9.15	3	3
	C2 caudal	14	14	2	12(8)	12(8)	13.16	12.2	3	4
YY study 11	C1	14	14	1.5	14(10)	16(13)	12.11	12.47	4	4
	C2 cranial	10	10	1.5	10(7)	8(5)	9.45	9.25	3	3
	C2 caudal	12	10	1.5	8(5)	10(7)	10.34	9.73	4	3
YY study 12	C1	16	18	2.4	18(14)	18(15)	14.91	16.38	4	4
	C2 cranial	12	12	2.4	12(8)	12(9)	10.36	10.49	4	4
	C2 caudal	12	12	2	12(8)	10(7)	10.4	10.91	4	4
