# Supplementary material for: Accuracy of a patient-specific 3D-printed drill guide for placement of bicortical screws in atlantoaxial ventral stabilization in dogs
Source: PLoS One. 2022 Aug 1;17(8):e0272336. doi: 10.1371/journal.pone.0272336 (PMC9342780; doi:10.1371/journal.pone.0272336)
Supplement: S3 File — (XLSX) [file pone.0272336.s003.xlsx]

## Sheet: result
Control group	2,3,5,8,9,12		Guide group	1,4,6,7,10,11
<Table 3>	CT screw length, Bone model screw length, Cadaver screw length, Bicortical
C1 screw length	After measure in CT transverse plane, and divide to cos10
C2 Cr screw length	After measure in CT transverse plane, and divide to cos35
C2 Cd screw length	CT transverse plane
C1 screw safe corridor	sagittal 9~43(mean 26), transverse 7~30(mean 20)
C2 Cr screw safe corridor	sagittal 35~64(mean 50), dorsal 35~56(mean 44)
C2 Cd screw safe corridor	sagittal -14~15(mean 1), transverse 19~40(mean 29)
		C1 left	C1 right	C2 Cr left	C2 Cr right	C2 Cd left	C2 Cd right
Study 1	CT	16(12.44)	16(11.46)	10(6.88)	10(6.01)	12(9.01)	12(8.49)
	Bone model	18(15)	18(15)	10(7)	10(7)	12(9)	12(9)
	Cadaver	18(15)	18(15)	10(7)	10(7)	12(9)	12(9)
	Bicortical	O/3.45mm	O/2mm	O/2.64mm	O/2.1mm	O/1.77mm	O/2.68mm
Study 2	CT	16(11.86)	16(11.88)	10(6.34)	9(6)	12(9.02)	12(8.49)
	Bone model	18(14)	20(16)	9(6)	12(8)	12(9)	12(9)
	Cadaver	18(14)	20(16)	9(6)	12(8)	12(9)	12(9)
	Bicortical	X	X	O/1.14mm	O/2.91mm	O/3.14mm	O/2.77mm
Study 3	CT	14(10.4)	14(10.55)	12(7.5)	12(7.91)	12(7.49)	12(9.16)
	Bone model	16(13)	18(15)	8(5)	10(6)	10(6)	14(10)
	Cadaver	16(13)	18(15)	8(5)	10(6)	10(6)	14(10)
	Bicortical	X	O/2.31mm	O/0.94mm	O/1.03mm	O/2.26mm	O/1.14mm
Study 4	CT	14(9.93)	14(10.19)	10(6.94)	12(7.7)	12(8.3)	12(8.15)
	Bone model	14(11)	16(13)	10(7)	10(7)	10(6)	12(8)
	Cadaver	14(11)	16(13)	10(7)	10(7)	10(6)	12(8)
	Bicortical	O/2.11mm	O/2.98mm	O/2.36mm	O/1.75mm	O/2.48mm	O/2.61mm
Study 5	CT	12(8.78)	14(9.45)	12(7.61)	12(7.95)	12(7.43)	12(8)
	Bone model	14(10)	16(13)	12(9)	12(8)	12(9)	16(13)
	Cadaver	14(10)	16(13)	12(9)	12(8)	12(9)	14(10)
	Bicortical	O/1.01mm	O/2.01mm	O/1.3mm	O/4.1mm	O/2.3mm	O/2.83mm
Study 6	CT	14(10.55)	14(11.11)	12(7.25)	10(6.78)	12(7.24)	12(7.54)
	Bone model	14(11)	18(14)	10(6)	10(7)	12(9)	12(8)
	Cadaver	14(11)	18(14)	10(6)	10(7)	12(9)	12(8)
	Bicortical	O/2.48mm	O/5.56mm	O/1.58mm	O/2.3mm	O/1.69mm	O/4.24mm
Study 7	CT	16(11.59)	14(10.77)	12(7.48)	12(7.48)	12(8.91)	14(9.39)
	Bone model	20(16)	20(16)	12(8)	14(10)	12(9)	16(12)
	Cadaver	20(16)	20(16)	12(8)	12(8)	8(4)	8(4)
	Bicortical	O/4.12mm	O/4.65mm	O/2.25mm	O/1.67mm	X	O/0.96mm
Study 8	CT	14(11.03)	16(11.36)	12(8.16)	12(8.59)	12(8.08)	12(8.97)
	Bone model	18(14)	18(14)	10(7)	12(8)	16(12)	14(10)
	Cadaver	18(14)	18(14)	10(7)	12(8)	8(4)	10(7)
	Bicortical	O/2.23mm	O/4.22mm	O/0.74mm	X	X	X
Study 9	CT	14(11.01)	16(13.03)	12(8.02)	12(7.95)	14(9.63)	14(10.13)
	Bone model	18(15)	18(15)	8(5)	8(5)	12(8)	12(9)
	Cadaver	18(15)	18(15)	10(6)	12(8)	10(6)	12(9)
	Bicortical	X	X	O/1.38mm	O/1.46mm	O/1.46mm	O/0.75mm
Study 10	CT	14(10.67)	14(10.04)	10(6.45)	10(6.15)	14(10.16)	14(9.2)
	Bone model	18(15)	18(14)	10(7)	12(9)	12(8)	12(8)
	Cadaver	18(15)	18(14)	10(7)	10(6)	12(8)	12(8)
	Bicortical	O/0.85mm	O/1.56mm	O/1.12mm	O/0.79mm	O/0.79mm	O/3.37mm
Study 11	CT	14(9.11)	14(9.47)	10(6.45)	10(6.25)	12(7.34)	10(6.73)
	Bone model	14(10)	16(13)	10(7)	12(8)	10(7)	10(7)
	Cadaver	14(10)	16(13)	10(7)	8(5)	8(5)	10(7)
	Bicortical	O/2.92mm	O/1.05mm	O/1.27mm	O/0.89mm	O/2.12mm	X
Study 12	CT	16(11.91)	18(13.38)	12(7.36)	12(7.49)	12(7.4)	12(7.91)
	Bone model	18(14)	18(15)	12(8)	12(9)	12(9)	14(11)
	Cadaver	18(14)	18(15)	12(8)	12(9)	12(8)	10(7)
	Bicortical	O/2.30mm	O/2.63mm	O/1.12mm	O/2.79mm	O/1.89mm	O/2.83mm

## Sheet: CT length
Case Number	Screw Position	Left	Right	Screw size
YY study 1	C1	12.44	11.46	2.4
	C2 cranial	6.88	6.01	2.4
	C2 caudal	9.02	8.49	2
YY study 2	C1	11.86	11.88	1.2
	C2 cranial	6.34	6	1.2
	C2 caudal	7.45	7.89	1.2
YY study 3	C1	10.4	10.55	1.5
	C2 cranial	7.5	7.91	1.5
	C2 caudal	7.49	9.16	1.2
YY study 4	C1	9.93	10.19	2
	C2 cranial	6.94	7.7	2
	C2 caudal	8.3	8.15	2
YY study 5	C1	8.78	9.45	2
	C2 cranial	7.61	7.95	2
	C2 caudal	7.43	8	1.5
YY study 6	C1	10.55	11.11	1.5
	C2 cranial	7.25	6.78	1.5
	C2 caudal	7.24	7.54	1.5
YY study 7	C1	11.59	10.77	2
	C2 cranial	7.48	7.48	2
	C2 caudal	8.91	9.39	2
YY study 8	C1	11.03	11.36	2
	C2 cranial	8.16	8.59	2
	C2 caudal	8.08	8.97	1.5
YY study 9	C1	11.01	13.03	2
	C2 cranial	8.02	7.95	2
	C2 caudal	9.63	10.13	1.5
YY study 10	C1	10.67	10.04	2.4
	C2 cranial	6.45	6.15	2.4
	C2 caudal	10.16	9.2	2
YY study 11	C1	9.11	9.47	1.5
	C2 cranial	6.45	6.25	1.5
	C2 caudal	7.34	6.73	1.5
YY study 12	C1	11.91	13.38	2.4
	C2 cranial	7.36	7.49	2.4
	C2 caudal	7.4	7.91	2

## Sheet: bonemodel length
Case Number	Screw Position	Left	Right	Screw size	bone left(depth length)	bone right(depth length)	CT length +3		PMMA length
YY study 1	C1	16	16	2.4	18(15)	18(15)	15.44	14.46	3	4
	C2 cranial	10	10	2.4	10(7)	10(7)	9.88	9.01	3	4
	C2 caudal	12	12	2	12(9)	12(9)	12.02	11.49	3	3
YY study 2	C1	16	16	1.2	18(14)	20(16)	14.86	14.88	4	4
	C2 cranial	10	9	1.2	9(6)	12(8)	9.34	9	3	3
	C2 caudal	12	12	1.2	12(9)	12(9)	10.45	10.89	4	4
YY study 3	C1	14	14	1.5	16(13)	18(15)	13.4	13.55	3	3
	C2 cranial	12	12	1.5	8(5)	10(6)	10.5	10.91	4	4
	C2 caudal	12	12	1.2	10(6)	14(10)	10.49	12.16	4	3
YY study 4	C1	14	14	2	14(11)	16(13)	12.93	13.19	4	3
	C2 cranial	10	12	2	10(7)	10(7)	9.94	10.7	3	4
	C2 caudal	12	12	2	10(6)	12(8)	11.3	11.15	3	3
YY study 5	C1	12	14	2	14(10)	16(13)	11.78	12.45	3	4
	C2 cranial	12	12	2	12(9)	12(8)	10.61	10.95	4	4
	C2 caudal	12	12	1.5	12(9)	16(13)	10.43	11	4	4
YY study 6	C1	14	14	1.5	14(11)	18(14)	13.55	14.11	3	3
	C2 cranial	12	10	1.5	10(6)	10(7)	10.25	9.78	4	3
	C2 caudal	12	12	1.5	12(9)	12(8)	10.24	10.54	4	4
YY study 7	C1	16	14	2	20(16)	20(16)	14.59	13.77	4	3
	C2 cranial	12	12	2	12(8)	14(10)	10.48	10.48	4	4
	C2 caudal	12	14	2	12(9)	16(12)	11.91	12.39	3	4
YY study 8	C1	14	16	2	18(14)	18(14)	14.03	14.36	3	4
	C2 cranial	12	12	2	10(7)	12(8)	11.16	11.59	3	3
	C2 caudal	12	12	1.5	16(12)	14(10)	11.08	11.97	3	3
YY study 9	C1	14	16	2	18(15)	18(15)	14.01	16.03	3	3
	C2 cranial	12	12	2	8(5)	8(5)	11.02	10.95	4	4
	C2 caudal	14	14	1.5	12(8))	12(9)	12.63	13.13	4	3
YY study 10	C1	14	14	2.4	18(15)	18(14)	13.67	13.04	3	3
	C2 cranial	10	10	2.4	10(7)	12(9)	9.45	9.15	3	3
	C2 caudal	14	14	2	12(8)	12(8)	13.16	12.2	3	4
YY study 11	C1	14	14	1.5	14(10)	16(13)	12.11	12.47	4	4
	C2 cranial	10	10	1.5	10(7)	12(8)	9.45	9.25	3	3
	C2 caudal	12	10	1.5	10(7)	10(7)	10.34	9.73	4	3
YY study 12	C1	16	18	2.4	18(14)	18(15)	14.91	16.38	4	4
	C2 cranial	12	12	2.4	12(8)	12(9)	10.36	10.49	4	4
	C2 caudal	12	12	2	12(9)	14(11)	10.4	10.91	4	4

## Sheet: cadaver length
Case Number	Screw Position	Left	Right	Screw size	bone left(depth length)	bone right(depth length)	CT length +3		PMMA length
YY study 1	C1	16	16	2.4	18(15)	18(15)	15.44	14.46	3	4
	C2 cranial	10	10	2.4	10(7)	10(7)	9.88	9.01	3	4
	C2 caudal	12	12	2	12(9)	12(9)	12.02	11.49	3	3
YY study 2	C1	16	16	1.2	18(14)	20(16)	14.86	14.88	4	4
	C2 cranial	10	9	1.2	9(6)	12(8)	9.34	9	3	3
	C2 caudal	12	12	1.2	12(9)	12(9)	10.45	10.89	4	4
YY study 3	C1	14	14	1.5	16(13)	18(15)	13.4	13.55	3	3
	C2 cranial	12	12	1.5	8(5)	10(6)	10.5	10.91	4	4
	C2 caudal	12	12	1.2	10(6)	14(10)	10.49	12.16	4	3
YY study 4	C1	14	14	2	14(11)	16(13)	12.93	13.19	4	3
	C2 cranial	10	12	2	10(7)	10(7)	9.94	10.7	3	4
	C2 caudal	12	12	2	10(6)	12(8)	11.3	11.15	3	3
YY study 5	C1	12	14	2	14(10)	16(13)	11.78	12.45	3	4
	C2 cranial	12	12	2	12(9)	12(8)	10.61	10.95	4	4
	C2 caudal	12	12	1.5	12(9)	14(10)	10.43	11	4	4
YY study 6	C1	14	14	1.5	14(11)	18(14)	13.55	14.11	3	3
	C2 cranial	12	10	1.5	10(6)	10(7)	10.25	9.78	4	3
	C2 caudal	12	12	1.5	12(9)	12(8)	10.24	10.54	4	4
YY study 7	C1	16	14	2	20(16)	20(16)	14.59	13.77	4	3
	C2 cranial	12	12	2	12(8)	12(8)	10.48	10.48	4	4
	C2 caudal	12	14	2	8(4)	8(4)	11.91	12.39	3	4
YY study 8	C1	14	16	2	18(14)	18(14)	14.03	14.36	3	4
	C2 cranial	12	12	2	10(7)	12(8)	11.16	11.59	3	3
	C2 caudal	12	12	1.5	8(4)	10(7)	11.08	11.97	3	3
YY study 9	C1	14	16	2	18(15)	18(15)	14.01	16.03	3	3
	C2 cranial	12	12	2	10(6)	12(8)	11.02	10.95	4	4
	C2 caudal	14	14	1.5	10(6)	12(9)	12.63	13.13	4	3
YY study 10	C1	14	14	2.4	18(15)	18(14)	13.67	13.04	3	3
	C2 cranial	10	10	2.4	10(7)	10(6)	9.45	9.15	3	3
	C2 caudal	14	14	2	12(8)	12(8)	13.16	12.2	3	4
YY study 11	C1	14	14	1.5	14(10)	16(13)	12.11	12.47	4	4
	C2 cranial	10	10	1.5	10(7)	8(5)	9.45	9.25	3	3
	C2 caudal	12	10	1.5	8(5)	10(7)	10.34	9.73	4	3
YY study 12	C1	16	18	2.4	18(14)	18(15)	14.91	16.38	4	4
	C2 cranial	12	12	2.4	12(8)	12(9)	10.36	10.49	4	4
	C2 caudal	12	12	2	12(8)	10(7)	10.4	10.91	4	4
